# Supplementary material for: The second known stygomorphic freshwater crab from China, Phasmon typhlops gen. nov. et sp. nov. (Crustacea, Decapoda, Potamidae), diverged at the beginning of the Late Miocene
Source: Zookeys. 2020 Dec 31;1008:1–15. doi: 10.3897/zookeys.1008.58854 (PMC7790807; doi:10.3897/zookeys.1008.58854)
Supplement: XML Treatment for Phasmon [file zookeys.1008.58854-treatment1.xml]

<!DOCTYPE tp:taxon-treatment
  PUBLIC "-//TaxonX//DTD Taxonomic Treatment Publishing DTD v0 20100105//EN" "tax-treatment-NSO.dtd">
<tp:taxon-treatment xmlns:tp="http://www.plazi.org/taxpub"><tp:treatment-meta><kwd-group><label>Taxon classification</label><kwd><named-content xmlns:xlink="http://www.w3.org/1999/xlink" content-type="kingdom">Animalia</named-content></kwd><kwd><named-content xmlns:xlink="http://www.w3.org/1999/xlink" content-type="order">Decapoda</named-content></kwd><kwd><named-content xmlns:xlink="http://www.w3.org/1999/xlink" content-type="family">Potamidae</named-content></kwd></kwd-group><mixed-citation publication-type="journal"><person-group><name><surname>Huang</surname><given-names>Chao</given-names></name><name><surname>Ahyong</surname><given-names>Shane T.</given-names></name><name><surname>Shih</surname><given-names>Hsi-Te</given-names></name></person-group><article-title>The second known stygomorphic freshwater crab from China, <italic><tp:taxon-name><tp:taxon-name-part taxon-name-part-type="genus" reg="Phasmon">Phasmon</tp:taxon-name-part> <tp:taxon-name-part taxon-name-part-type="species" reg="typhlops">typhlops</tp:taxon-name-part></tp:taxon-name></italic> gen. nov. et sp. nov. (<tp:taxon-name><tp:taxon-name-part taxon-name-part-type="subphylum">Crustacea</tp:taxon-name-part></tp:taxon-name>, <tp:taxon-name><tp:taxon-name-part taxon-name-part-type="order">Decapoda</tp:taxon-name-part></tp:taxon-name>, <tp:taxon-name><tp:taxon-name-part taxon-name-part-type="family">Potamidae</tp:taxon-name-part></tp:taxon-name>), diverged at the beginning of the Late Miocene</article-title><source>Zookeys</source><day>31</day><month>12</month><year>2020</year><volume>1008</volume><fpage>1</fpage><lpage>15</lpage><pub-id pub-id-type="doi">10.3897/zookeys.1008.58854</pub-id></mixed-citation></tp:treatment-meta><tp:nomenclature><tp:taxon-name><object-id xmlns:xlink="http://www.w3.org/1999/xlink" content-type="arpha" xlink:type="simple">DA3B111E-120A-5378-9C24-3B2930BD38BD</object-id>
              <tp:taxon-name-part taxon-name-part-type="genus" reg="Phasmon">Phasmon</tp:taxon-name-part>
              <object-id xmlns:xlink="http://www.w3.org/1999/xlink" content-type="zoobank" xlink:type="simple">http://zoobank.org/0BD28B59-9BE1-4679-AD9C-268006C41E77</object-id>
            </tp:taxon-name><tp:taxon-status xmlns:xlink="http://www.w3.org/1999/xlink" xlink:type="simple">gen. nov.</tp:taxon-status><xref ref-type="fig" rid="F1">Figs 1</xref><xref ref-type="fig" rid="F2">, 2</xref><xref ref-type="fig" rid="F3">, 3</xref><xref ref-type="fig" rid="F4">, 4</xref></tp:nomenclature><tp:treatment-sec sec-type="type species" id="SECID0ELOAC"><title>Type species.</title><p><italic><tp:taxon-name><tp:taxon-name-part taxon-name-part-type="genus" reg="Phasmon">Phasmon</tp:taxon-name-part> <tp:taxon-name-part taxon-name-part-type="species" reg="typhlops">typhlops</tp:taxon-name-part></tp:taxon-name></italic>, by present designation.</p></tp:treatment-sec><tp:treatment-sec sec-type="diagnosis" id="SECID0E3OAC"><title>Diagnosis.</title><p>Small sized (carapace width less than 30 mm). Carapace 1.6× wider than long; fronto-orbital width about twice width of posterior margin; dorsal surface weakly convex (Figs <xref ref-type="fig" rid="F1">1</xref>, <xref ref-type="fig" rid="F2">2A</xref>); frontal margin weakly sinuous, continuous with supraorbital margin, forming almost straight anterior margin of carapace in dorsal view (Fig. <xref ref-type="fig" rid="F1">1</xref>); postorbital and epigastric cristae almost indiscernible (Figs <xref ref-type="fig" rid="F1">1</xref>, <xref ref-type="fig" rid="F2">2A</xref>); orbit shallow, eyes vestigial, almost immovable, length about half orbital width; cornea reduced, unpigmented, facets absent; external orbital angle very wide, confluent with anterolateral margin (Figs <xref ref-type="fig" rid="F1">1</xref>, <xref ref-type="fig" rid="F2">2A</xref>). Epibranchial tooth inconspicuous. Median lobe of epistome broadly triangular (Fig. <xref ref-type="fig" rid="F2">2A</xref>). Maxilliped 3 ischium length less than twice width; exopod reaching beyond distal edge of ischium, flagellum well-developed (Fig. <xref ref-type="fig" rid="F3">3A</xref>). Cheliped fingers without gape when closed (Fig. <xref ref-type="fig" rid="F3">3D, E</xref>). Male anterior thoracic sternum very wide, around 2.3 times as wide as long (Fig. <xref ref-type="fig" rid="F2">2B</xref>). Male pleon triangular (Fig. <xref ref-type="fig" rid="F2">2C</xref>). G1 tapering anteriorly, tip narrow but blunt (Figs <xref ref-type="fig" rid="F3">3C</xref>, <xref ref-type="fig" rid="F4">4A, B</xref>). G2 distal segment tip pointed (Figs <xref ref-type="fig" rid="F3">3B</xref>, <xref ref-type="fig" rid="F4">4C, D</xref>). Female vulvae on sternite 6, reaching sutures of sternites 5/6 anteriorly, very widely spaced from one another (Fig. <xref ref-type="fig" rid="F2">2F</xref>).</p><fig id="F1" position="float" orientation="portrait"><object-id xmlns:xlink="http://www.w3.org/1999/xlink" content-type="doi" xlink:type="simple">10.3897/zookeys.1008.58854.figure1</object-id><object-id xmlns:xlink="http://www.w3.org/1999/xlink" content-type="arpha" xlink:type="simple">149F570A-8222-52C5-8DDD-B5C50F7CC69E</object-id><label>Figure 1.</label><caption><p><italic><tp:taxon-name><tp:taxon-name-part taxon-name-part-type="genus" reg="Phasmon">Phasmon</tp:taxon-name-part> <tp:taxon-name-part taxon-name-part-type="species" reg="typhlops">typhlops</tp:taxon-name-part></tp:taxon-name></italic> gen. nov. et sp. nov., male holotype (14.4 × 9.0 mm), <abbrev xmlns:xlink="http://www.w3.org/1999/xlink" content-type="institution" xlink:title="Sun Yat-sen Museum of Biology, Sun Yat-sen University, Guangzhou, China" id="ABBRID0E1BAE" xlink:type="simple">SYSBM</abbrev> 001982 (<bold>A</bold>) female paratype (22.1 × 13.7 mm), <named-content xmlns:xlink="http://www.w3.org/1999/xlink" content-type="dwc:institutional_code" xlink:type="simple">AM</named-content> P.105524 (<bold>B</bold>). Dorsal habitus.</p></caption><graphic xmlns:xlink="http://www.w3.org/1999/xlink" xlink:href="zookeys-1008-001-g001.jpg" position="float" orientation="portrait" xlink:type="simple" id="oo_492915.jpg"><uri content-type="original_file" xlink:type="simple">https://binary.pensoft.net/fig/492915</uri></graphic></fig></tp:treatment-sec><tp:treatment-sec sec-type="etymology" id="SECID0ENCAE"><title>Etymology.</title><p>The genus name is an arbitrary combination of the Latin word “phasma”, meaning ghost, which refers to the type species’ pale appearance and dark habitat, and the genus name <italic><tp:taxon-name><tp:taxon-name-part taxon-name-part-type="genus" reg="Potamon">Potamon</tp:taxon-name-part></tp:taxon-name></italic>, which is the type genus of the family. Gender neuter.</p></tp:treatment-sec><tp:treatment-sec><!--Section generated to contain objects referenced in tp:taxon-treatment.--><fig id="F2" position="float" orientation="portrait"><object-id xmlns:xlink="http://www.w3.org/1999/xlink" content-type="doi" xlink:type="simple">10.3897/zookeys.1008.58854.figure2</object-id><object-id xmlns:xlink="http://www.w3.org/1999/xlink" content-type="arpha" xlink:type="simple">8A4EFA2D-B9C4-5BF8-AFD4-97EC2DA7AE6B</object-id><label>Figure 2.</label><caption><p><italic><tp:taxon-name><tp:taxon-name-part taxon-name-part-type="genus" reg="Phasmon">Phasmon</tp:taxon-name-part> <tp:taxon-name-part taxon-name-part-type="species" reg="typhlops">typhlops</tp:taxon-name-part></tp:taxon-name></italic> gen. nov. et sp. nov., male holotype (14.4 × 9.0 mm), <abbrev xmlns:xlink="http://www.w3.org/1999/xlink" content-type="institution" xlink:title="Sun Yat-sen Museum of Biology, Sun Yat-sen University, Guangzhou, China" id="ABBRID0EFGAE" xlink:type="simple">SYSBM</abbrev> 001982 (<bold>A–D</bold>) female paratype (22.1 × 13.7 mm), <named-content xmlns:xlink="http://www.w3.org/1999/xlink" content-type="dwc:institutional_code" xlink:type="simple">AM</named-content> P.105524 (<bold>E, F</bold>). Cephalothorax, anterior view (<bold>A</bold>) anterior thoracic sternum (<bold>B</bold>) anterior thoracic sternum and pleon, ventral view (<bold>C</bold>) sterno-pleonal cavity with G1 <italic>in situ</italic>, ventral view (<bold>D</bold>) pleon, ventral view (<bold>E</bold>) vulvae, ventral view (<bold>F</bold>).</p></caption><graphic xmlns:xlink="http://www.w3.org/1999/xlink" xlink:href="zookeys-1008-001-g002.jpg" position="float" orientation="portrait" xlink:type="simple" id="oo_492916.jpg"><uri content-type="original_file" xlink:type="simple">https://binary.pensoft.net/fig/492916</uri></graphic></fig><fig id="F3" position="float" orientation="portrait"><object-id xmlns:xlink="http://www.w3.org/1999/xlink" content-type="doi" xlink:type="simple">10.3897/zookeys.1008.58854.figure3</object-id><object-id xmlns:xlink="http://www.w3.org/1999/xlink" content-type="arpha" xlink:type="simple">6475B809-A898-51FA-9C7A-70D8727E788D</object-id><label>Figure 3.</label><caption><p><italic><tp:taxon-name><tp:taxon-name-part taxon-name-part-type="genus" reg="Phasmon">Phasmon</tp:taxon-name-part> <tp:taxon-name-part taxon-name-part-type="species" reg="typhlops">typhlops</tp:taxon-name-part></tp:taxon-name></italic> gen. nov. et sp. nov., male holotype (14.4 × 9.0 mm), <abbrev xmlns:xlink="http://www.w3.org/1999/xlink" content-type="institution" xlink:title="Sun Yat-sen Museum of Biology, Sun Yat-sen University, Guangzhou, China" id="ABBRID0ELKAE" xlink:type="simple">SYSBM</abbrev> 001982. Left maxilliped 3 (<bold>A</bold>) left G2, pleonal view (<bold>B</bold>) left G1, pleonal view (<bold>C</bold>) major cheliped (<bold>D</bold>) minor cheliped (<bold>E</bold>) colour in life (<bold>F</bold>). Scale bars: 1.0 mm.</p></caption><graphic xmlns:xlink="http://www.w3.org/1999/xlink" xlink:href="zookeys-1008-001-g003.jpg" position="float" orientation="portrait" xlink:type="simple" id="oo_492917.jpg"><uri content-type="original_file" xlink:type="simple">https://binary.pensoft.net/fig/492917</uri></graphic></fig><fig id="F4" position="float" orientation="portrait"><object-id xmlns:xlink="http://www.w3.org/1999/xlink" content-type="doi" xlink:type="simple">10.3897/zookeys.1008.58854.figure4</object-id><object-id xmlns:xlink="http://www.w3.org/1999/xlink" content-type="arpha" xlink:type="simple">8DCC9D5C-2539-56B8-8DBB-0BECC4886887</object-id><label>Figure 4.</label><caption><p><italic><tp:taxon-name><tp:taxon-name-part taxon-name-part-type="genus" reg="Phasmon">Phasmon</tp:taxon-name-part> <tp:taxon-name-part taxon-name-part-type="species" reg="typhlops">typhlops</tp:taxon-name-part></tp:taxon-name></italic> gen. nov. et sp. nov., gonopods: left G1, abdominal view (<bold>A</bold>) left G1, sternal view (<bold>B</bold>) left G2, mesial view (<bold>C</bold>) left G2, pleonal view (<bold>D</bold>). Scale bar: 0.5 mm.</p></caption><graphic xmlns:xlink="http://www.w3.org/1999/xlink" xlink:href="zookeys-1008-001-g004.jpg" position="float" orientation="portrait" xlink:type="simple" id="oo_492918.jpg"><uri content-type="original_file" xlink:type="simple">https://binary.pensoft.net/fig/492918</uri></graphic></fig></tp:treatment-sec></tp:taxon-treatment>
