# Supplementary material for: The second known stygomorphic freshwater crab from China, Phasmon typhlops gen. nov. et sp. nov. (Crustacea, Decapoda, Potamidae), diverged at the beginning of the Late Miocene
Source: Zookeys. 2020 Dec 31;1008:1–15. doi: 10.3897/zookeys.1008.58854 (PMC7790807; doi:10.3897/zookeys.1008.58854)
Supplement: XML Treatment for Phasmon typhlops [file zookeys.1008.58854-treatment2.xml]

<!DOCTYPE tp:taxon-treatment
  PUBLIC "-//TaxonX//DTD Taxonomic Treatment Publishing DTD v0 20100105//EN" "tax-treatment-NSO.dtd">
<tp:taxon-treatment xmlns:tp="http://www.plazi.org/taxpub"><tp:treatment-meta><kwd-group><label>Taxon classification</label><kwd><named-content xmlns:xlink="http://www.w3.org/1999/xlink" content-type="kingdom">Animalia</named-content></kwd><kwd><named-content xmlns:xlink="http://www.w3.org/1999/xlink" content-type="order">Decapoda</named-content></kwd><kwd><named-content xmlns:xlink="http://www.w3.org/1999/xlink" content-type="family">Potamidae</named-content></kwd></kwd-group><mixed-citation publication-type="journal"><person-group><name><surname>Huang</surname><given-names>Chao</given-names></name><name><surname>Ahyong</surname><given-names>Shane T.</given-names></name><name><surname>Shih</surname><given-names>Hsi-Te</given-names></name></person-group><article-title>The second known stygomorphic freshwater crab from China, <italic><tp:taxon-name><tp:taxon-name-part taxon-name-part-type="genus" reg="Phasmon">Phasmon</tp:taxon-name-part> <tp:taxon-name-part taxon-name-part-type="species" reg="typhlops">typhlops</tp:taxon-name-part></tp:taxon-name></italic> gen. nov. et sp. nov. (<tp:taxon-name><tp:taxon-name-part taxon-name-part-type="subphylum">Crustacea</tp:taxon-name-part></tp:taxon-name>, <tp:taxon-name><tp:taxon-name-part taxon-name-part-type="order">Decapoda</tp:taxon-name-part></tp:taxon-name>, <tp:taxon-name><tp:taxon-name-part taxon-name-part-type="family">Potamidae</tp:taxon-name-part></tp:taxon-name>), diverged at the beginning of the Late Miocene</article-title><source>Zookeys</source><day>31</day><month>12</month><year>2020</year><volume>1008</volume><fpage>1</fpage><lpage>15</lpage><pub-id pub-id-type="doi">10.3897/zookeys.1008.58854</pub-id></mixed-citation></tp:treatment-meta><tp:nomenclature><tp:taxon-name><object-id xmlns:xlink="http://www.w3.org/1999/xlink" content-type="arpha" xlink:type="simple">DB076607-29E0-5031-B657-44A6C14D4B3D</object-id>
              <tp:taxon-name-part taxon-name-part-type="genus" reg="Phasmon">Phasmon</tp:taxon-name-part>
              <tp:taxon-name-part taxon-name-part-type="species" reg="typhlops">typhlops</tp:taxon-name-part>
              <object-id xmlns:xlink="http://www.w3.org/1999/xlink" content-type="zoobank" xlink:type="simple">http://zoobank.org/FEE83A41-2669-4B3F-B3A0-5E1F15F1DEB1</object-id>
            </tp:taxon-name><tp:taxon-status xmlns:xlink="http://www.w3.org/1999/xlink" xlink:type="simple">sp. nov.</tp:taxon-status><xref ref-type="fig" rid="F1">Figs 1</xref><xref ref-type="fig" rid="F2">, 2</xref><xref ref-type="fig" rid="F3">, 3</xref><xref ref-type="fig" rid="F4">, 4</xref></tp:nomenclature><tp:treatment-sec sec-type="type material" id="SECID0ESEAE"><title>Type material.</title><p><bold><italic>Holotype</italic></bold>: <abbrev xmlns:xlink="http://www.w3.org/1999/xlink" content-type="institution" xlink:title="Sun Yat-sen Museum of Biology, Sun Yat-sen University, Guangzhou, China" id="ABBRID0E4EAE" xlink:type="simple">SYSBM</abbrev> 001982, male (14.4 × 9.0 mm), Leiping Town, Daxin County, Chongzuo City, Guangxi Province, China, <named-content xmlns:xlink="http://www.w3.org/1999/xlink" content-type="dwc:verbatimCoordinates" xlink:type="simple"><named-content content-type="geo-json" specific-use="{&#34;type&#34;:&#34;Point&#34;,&#34;coordinates&#34;:[107.100000,22.650000]}" id="NCID0EFFAE" xlink:type="simple">22.65°N, 107.10°</named-content></named-content>E, subterranean karst stream in cave, baited trap, coll. local collector, December 2019. <bold><italic>Paratype</italic></bold>: <named-content xmlns:xlink="http://www.w3.org/1999/xlink" content-type="dwc:institutional_code" xlink:type="simple">AM</named-content> P.105524, female (22.1×13.7 mm), Leiping Town, Daxin County, Chongzuo City, Guangxi Province, China, karst spring, baited trap, coll. local collector, September 2018.</p><fig id="F2" position="float" orientation="portrait"><object-id xmlns:xlink="http://www.w3.org/1999/xlink" content-type="doi" xlink:type="simple">10.3897/zookeys.1008.58854.figure2</object-id><object-id xmlns:xlink="http://www.w3.org/1999/xlink" content-type="arpha" xlink:type="simple">8A4EFA2D-B9C4-5BF8-AFD4-97EC2DA7AE6B</object-id><label>Figure 2.</label><caption><p><italic><tp:taxon-name><tp:taxon-name-part taxon-name-part-type="genus" reg="Phasmon">Phasmon</tp:taxon-name-part> <tp:taxon-name-part taxon-name-part-type="species" reg="typhlops">typhlops</tp:taxon-name-part></tp:taxon-name></italic> gen. nov. et sp. nov., male holotype (14.4 × 9.0 mm), <abbrev xmlns:xlink="http://www.w3.org/1999/xlink" content-type="institution" xlink:title="Sun Yat-sen Museum of Biology, Sun Yat-sen University, Guangzhou, China" id="ABBRID0EFGAE" xlink:type="simple">SYSBM</abbrev> 001982 (<bold>A–D</bold>) female paratype (22.1 × 13.7 mm), <named-content xmlns:xlink="http://www.w3.org/1999/xlink" content-type="dwc:institutional_code" xlink:type="simple">AM</named-content> P.105524 (<bold>E, F</bold>). Cephalothorax, anterior view (<bold>A</bold>) anterior thoracic sternum (<bold>B</bold>) anterior thoracic sternum and pleon, ventral view (<bold>C</bold>) sterno-pleonal cavity with G1 <italic>in situ</italic>, ventral view (<bold>D</bold>) pleon, ventral view (<bold>E</bold>) vulvae, ventral view (<bold>F</bold>).</p></caption><graphic xmlns:xlink="http://www.w3.org/1999/xlink" xlink:href="zookeys-1008-001-g002.jpg" position="float" orientation="portrait" xlink:type="simple" id="oo_492916.jpg"><uri content-type="original_file" xlink:type="simple">https://binary.pensoft.net/fig/492916</uri></graphic></fig></tp:treatment-sec><tp:treatment-sec sec-type="description" id="SECID0EGHAE"><title>Description.</title><p>Carapace broad, about 1.6 times as wide as long; fronto-orbital width about twice width of posterior margin; regions indistinct, dorsal surface slightly convex; surface finely pitted (Fig. <xref ref-type="fig" rid="F1">1A</xref>). Frontal margin weakly sinuous, continuous with supraorbital margin, forming almost straight transverse margin in dorsal view (Figs <xref ref-type="fig" rid="F1">1A, B</xref>). Epigastric cristae and postorbital cristae almost indiscernible (Figs <xref ref-type="fig" rid="F1">1A</xref>, <xref ref-type="fig" rid="F2">2A</xref>). Branchial regions slightly swollen (Figs <xref ref-type="fig" rid="F1">1A</xref>, <xref ref-type="fig" rid="F2">2A</xref>). Cervical groove shallow (Fig. <xref ref-type="fig" rid="F1">1A</xref>). Mesogastric region slightly convex (Fig. <xref ref-type="fig" rid="F1">1A</xref>). External orbital angle obsolete, outer margin convex, almost indistinguishable from anterolateral margin (Figs <xref ref-type="fig" rid="F1">1A</xref>, <xref ref-type="fig" rid="F2">2A</xref>). Epibranchial tooth granular, inconspicuous (Fig. <xref ref-type="fig" rid="F1">1A</xref>). Anterolateral margin lined with 15–20 small, single or partially fused granules. Posterolateral margin posteriorly convergent (Fig. <xref ref-type="fig" rid="F1">1A</xref>); posterolateral surface generally smooth (Fig. <xref ref-type="fig" rid="F1">1A</xref>). Orbits shallow; supraorbital margins weakly cristate, infraorbital margins lined with granules (Fig. <xref ref-type="fig" rid="F2">2A</xref>). Eyes almost immobile, greatly reduced, tapering, length about half orbital width; peduncle short, stout; cornea vestigial, surface without facets, unpigmented (Figs <xref ref-type="fig" rid="F2">2A</xref>, <xref ref-type="fig" rid="F3">3F</xref>). Sub-orbital, pterygostomial and sub-hepatic regions generally smooth, pitted (Fig. <xref ref-type="fig" rid="F2">2A</xref>). Antennules large, folded within broad fossae; antennae very short (Fig. <xref ref-type="fig" rid="F2">2A</xref>). Median lobe of epistome posterior margin broadly triangular, lateral margins sinuous (Fig. <xref ref-type="fig" rid="F2">2A</xref>).</p><fig id="F3" position="float" orientation="portrait"><object-id xmlns:xlink="http://www.w3.org/1999/xlink" content-type="doi" xlink:type="simple">10.3897/zookeys.1008.58854.figure3</object-id><object-id xmlns:xlink="http://www.w3.org/1999/xlink" content-type="arpha" xlink:type="simple">6475B809-A898-51FA-9C7A-70D8727E788D</object-id><label>Figure 3.</label><caption><p><italic><tp:taxon-name><tp:taxon-name-part taxon-name-part-type="genus" reg="Phasmon">Phasmon</tp:taxon-name-part> <tp:taxon-name-part taxon-name-part-type="species" reg="typhlops">typhlops</tp:taxon-name-part></tp:taxon-name></italic> gen. nov. et sp. nov., male holotype (14.4 × 9.0 mm), <abbrev xmlns:xlink="http://www.w3.org/1999/xlink" content-type="institution" xlink:title="Sun Yat-sen Museum of Biology, Sun Yat-sen University, Guangzhou, China" id="ABBRID0ELKAE" xlink:type="simple">SYSBM</abbrev> 001982. Left maxilliped 3 (<bold>A</bold>) left G2, pleonal view (<bold>B</bold>) left G1, pleonal view (<bold>C</bold>) major cheliped (<bold>D</bold>) minor cheliped (<bold>E</bold>) colour in life (<bold>F</bold>). Scale bars: 1.0 mm.</p></caption><graphic xmlns:xlink="http://www.w3.org/1999/xlink" xlink:href="zookeys-1008-001-g003.jpg" position="float" orientation="portrait" xlink:type="simple" id="oo_492917.jpg"><uri content-type="original_file" xlink:type="simple">https://binary.pensoft.net/fig/492917</uri></graphic></fig><p>Maxilliped 3 merus subtrapezoidal, with median depression, width about 1.2× length; ischium subtrapezoidal with shallow median sulcus, distomesial margin rounded, width about 0.6× length. Exopod reaching proximal one-third of merus; flagellum longer than half ischium length (Fig. <xref ref-type="fig" rid="F3">3A</xref>).</p><p>Chelipeds (pereiopod 1) subequal (Figs <xref ref-type="fig" rid="F1">1</xref>, <xref ref-type="fig" rid="F3">3D, E</xref>). Merus trigonal in cross section; margins slightly crenulated, surface generally smooth (Figs <xref ref-type="fig" rid="F1">1A</xref>, <xref ref-type="fig" rid="F2">2A</xref>). Carpus with sharp spine at inner-distal angle (Fig. <xref ref-type="fig" rid="F1">1 A</xref>). Major cheliped palm length about 1.5× height; dactylus 0.9× palm length (male) (Fig. <xref ref-type="fig" rid="F3">3D, E</xref>), as long as palm (female). Palm surface pitted (Fig. <xref ref-type="fig" rid="F3">3D, E</xref>). Dactylus as long as pollex (Fig. <xref ref-type="fig" rid="F3">3D, E</xref>). Occlusal margin of fingers with 18–20 irregular blunt teeth, without gape when closed (Fig. <xref ref-type="fig" rid="F3">3D, E</xref>).</p><p>Ambulatory legs (pereiopods 2–5) slender with very sparse short setae (Fig. <xref ref-type="fig" rid="F1">1</xref>). Pereiopod 3 merus 0.9× <abbrev xmlns:xlink="http://www.w3.org/1999/xlink" xlink:title="Carapace length" id="ABBRID0ETMAE" xlink:type="simple">CL</abbrev> (male) (Fig. <xref ref-type="fig" rid="F1">1A</xref>), 0.8× <abbrev xmlns:xlink="http://www.w3.org/1999/xlink" xlink:title="Carapace length" id="ABBRID0E2MAE" xlink:type="simple">CL</abbrev> (female) (Fig. <xref ref-type="fig" rid="F1">1B</xref>). Pereiopod 5 propodus length 2.8× height (male) (Fig. <xref ref-type="fig" rid="F1">1A</xref>), 3.4 height (female) (Fig. <xref ref-type="fig" rid="F1">1B</xref>), shorter than dactylus; dactylus length 6.1× height (male) (Fig. <xref ref-type="fig" rid="F1">1A</xref>), 6.2× height (female) (Fig. <xref ref-type="fig" rid="F1">1B</xref>).</p><p>Male thoracic sternum generally smooth, pitted; sternites 1–4 width about 2.3× length; sternites 1, 2 forming indistinguishably fused, broad triangle; fused sternites 1, 2 demarcated from sternite 3 by shallow transverse sulcus; sternites 3, 4 fused without indication of demarcation except for shallow lateral notch (Fig. <xref ref-type="fig" rid="F2">2B</xref>). Male sterno-pleonal cavity reaching anteriorly slightly beyond level of cheliped coxa articular condyle (Fig. <xref ref-type="fig" rid="F2">2B</xref>); deep median longitudinal groove between sternites 7, 8 (Fig. <xref ref-type="fig" rid="F2">2D</xref>). Male pleonal locking tubercle positioned at mid-length of sternite 5 (Fig. <xref ref-type="fig" rid="F2">2D</xref>). Female vulvae reaching sutures of sternites 5/6 anteriorly but not posteriorly to sutures of sternites 6/7, positioned widely apart from each other (Fig. <xref ref-type="fig" rid="F2">2F</xref>).</p><p>Male pleon broadly triangular; somites 3–6 progressively narrower; somite 6 width approximately 2.7× length; telson width 1.6× length; lateral margins slightly convex, apex rounded (Fig. <xref ref-type="fig" rid="F2">2C</xref>). Female pleon subovate (Fig. <xref ref-type="fig" rid="F2">2E</xref>).</p><p>G1 tapering, slightly sinuous, tip exceeding pleonal locking tubercle but not reaching suture between thoracic sternites 4/5 <italic>in situ</italic> (Fig. <xref ref-type="fig" rid="F2">2D</xref>); proximal segment length about 2.3× length of distal segment (Figs <xref ref-type="fig" rid="F3">3C</xref>, <xref ref-type="fig" rid="F4">4A, B</xref>). Distal segment slender, tapering anteriorly, slightly inclined towards midline; tip pointed upwards in dissected view (Figs <xref ref-type="fig" rid="F3">3C</xref>, <xref ref-type="fig" rid="F4">4A, B</xref>). G2 slender, almost straight, proximal portion with distal two-thirds subcylindrical, length about 2.4× length of distal portion (Figs <xref ref-type="fig" rid="F3">3B</xref>, <xref ref-type="fig" rid="F4">4C, D</xref>); distal portion flattened, apex acute, proximally with small triangular lobe.</p><fig id="F4" position="float" orientation="portrait"><object-id xmlns:xlink="http://www.w3.org/1999/xlink" content-type="doi" xlink:type="simple">10.3897/zookeys.1008.58854.figure4</object-id><object-id xmlns:xlink="http://www.w3.org/1999/xlink" content-type="arpha" xlink:type="simple">8DCC9D5C-2539-56B8-8DBB-0BECC4886887</object-id><label>Figure 4.</label><caption><p><italic><tp:taxon-name><tp:taxon-name-part taxon-name-part-type="genus" reg="Phasmon">Phasmon</tp:taxon-name-part> <tp:taxon-name-part taxon-name-part-type="species" reg="typhlops">typhlops</tp:taxon-name-part></tp:taxon-name></italic> gen. nov. et sp. nov., gonopods: left G1, abdominal view (<bold>A</bold>) left G1, sternal view (<bold>B</bold>) left G2, mesial view (<bold>C</bold>) left G2, pleonal view (<bold>D</bold>). Scale bar: 0.5 mm.</p></caption><graphic xmlns:xlink="http://www.w3.org/1999/xlink" xlink:href="zookeys-1008-001-g004.jpg" position="float" orientation="portrait" xlink:type="simple" id="oo_492918.jpg"><uri content-type="original_file" xlink:type="simple">https://binary.pensoft.net/fig/492918</uri></graphic></fig></tp:treatment-sec><tp:treatment-sec sec-type="etymology" id="SECID0ETQAE"><title>Etymology.</title><p>The species name is derived from the Greek words “typhlos” and “ops”, meaning “blind” and “eyes”, respectively. It refers to the greatly reduced and non-functional eyes of this species.</p></tp:treatment-sec><tp:treatment-sec sec-type="Colour in life" id="SECID0EYQAE"><title>Colour in life.</title><p>Pale yellowish-white all over (Fig. <xref ref-type="fig" rid="F3">3F</xref>).</p></tp:treatment-sec><tp:treatment-sec sec-type="habitat" id="SECID0ECRAE"><title>Habitat.</title><p><italic><tp:taxon-name><tp:taxon-name-part taxon-name-part-type="genus" reg="Phasmon">Phasmon</tp:taxon-name-part> <tp:taxon-name-part taxon-name-part-type="species" reg="typhlops">typhlops</tp:taxon-name-part></tp:taxon-name></italic> gen. nov. et sp. nov. occurs in subterranean karst streams, but little is currently known about its precise habitat. According to the collector, subterranean streams in the dark zone of caves appear to be the primary habitat of <italic><tp:taxon-name><tp:taxon-name-part taxon-name-part-type="genus" reg="Phasmon">P.</tp:taxon-name-part> <tp:taxon-name-part taxon-name-part-type="species" reg="typhlops">typhlops</tp:taxon-name-part></tp:taxon-name></italic> sp. nov., where it has been found in shallow and still water as well as flowing streamways. However, some specimens have also been captured at night from a karstic spring that is immediately connected to the more extensive subterranean karst system. We only examined the two type specimens, of which the holotype was collected from the former habitat and the paratype from the latter. An epigean species, <italic><tp:taxon-name><tp:taxon-name-part taxon-name-part-type="genus" reg="Lacunipotamon">Lacunipotamon</tp:taxon-name-part> <tp:taxon-name-part taxon-name-part-type="species" reg="cymatile">cymatile</tp:taxon-name-part></tp:taxon-name></italic>, inhabits the areas immediately adjacent to the spring and has been observed to prey on <italic><tp:taxon-name><tp:taxon-name-part taxon-name-part-type="genus" reg="Phasmon">Phasmon</tp:taxon-name-part> <tp:taxon-name-part taxon-name-part-type="species" reg="typhlops">typhlops</tp:taxon-name-part></tp:taxon-name></italic> gen. nov. et sp. nov. (<xref ref-type="bibr" rid="B21">Huang et al. 2020c</xref>).</p></tp:treatment-sec><tp:treatment-sec sec-type="distribution" id="SECID0EYSAE"><title>Distribution.</title><p>Chongzuo City, Guangxi Province, China.</p></tp:treatment-sec><tp:treatment-sec sec-type="remarks" id="SECID0E4SAE"><title>Remarks.</title><p><italic><tp:taxon-name><tp:taxon-name-part taxon-name-part-type="genus" reg="Phasmon">Phasmon</tp:taxon-name-part> <tp:taxon-name-part taxon-name-part-type="species" reg="typhlops">typhlops</tp:taxon-name-part></tp:taxon-name></italic> gen. nov. et sp. nov. can be considered a true stygobite owing to its stygomorphic features, in particular the strong reduction of the eyes, body depigmentation and slightly elongated appendages, which are consistent with its subterranean lifestyle (<xref ref-type="bibr" rid="B14">Holthuis 1986</xref>; <xref ref-type="bibr" rid="B31">Ng and Goh 1987</xref>). Apart from <italic><tp:taxon-name><tp:taxon-name-part taxon-name-part-type="genus" reg="Phasmon">P.</tp:taxon-name-part> <tp:taxon-name-part taxon-name-part-type="species" reg="typhlops">typhlops</tp:taxon-name-part></tp:taxon-name></italic> gen. nov. et sp. nov., <italic><tp:taxon-name><tp:taxon-name-part taxon-name-part-type="genus" reg="Diyutamon">Diyutamon</tp:taxon-name-part> <tp:taxon-name-part taxon-name-part-type="species" reg="cereum">cereum</tp:taxon-name-part></tp:taxon-name></italic> and <italic><tp:taxon-name><tp:taxon-name-part taxon-name-part-type="genus" reg="Cerberusa">Cerberusa</tp:taxon-name-part> <tp:taxon-name-part taxon-name-part-type="species" reg="caeca">caeca</tp:taxon-name-part></tp:taxon-name></italic> are the only other apparently blind stygomorphic potamid crabs known. We have not directly examined the eyes of <italic><tp:taxon-name><tp:taxon-name-part taxon-name-part-type="genus" reg="Cerberusa">C.</tp:taxon-name-part> <tp:taxon-name-part taxon-name-part-type="species" reg="caeca">caeca</tp:taxon-name-part></tp:taxon-name></italic>, but those of <italic><tp:taxon-name><tp:taxon-name-part taxon-name-part-type="genus" reg="Diyutamon">D.</tp:taxon-name-part> <tp:taxon-name-part taxon-name-part-type="species" reg="cereum">cereum</tp:taxon-name-part></tp:taxon-name></italic> and <italic><tp:taxon-name><tp:taxon-name-part taxon-name-part-type="genus" reg="Phasmon">P.</tp:taxon-name-part> <tp:taxon-name-part taxon-name-part-type="species" reg="typhlops">typhlops</tp:taxon-name-part></tp:taxon-name></italic> are unpigmented and the cornea is vestigial and without facets. Although we cannot exclude the possibility that the eyes of <italic><tp:taxon-name><tp:taxon-name-part taxon-name-part-type="genus" reg="Diyutamon">D.</tp:taxon-name-part> <tp:taxon-name-part taxon-name-part-type="species" reg="cereum">cereum</tp:taxon-name-part></tp:taxon-name></italic> and <italic><tp:taxon-name><tp:taxon-name-part taxon-name-part-type="genus" reg="Phasmon">P.</tp:taxon-name-part> <tp:taxon-name-part taxon-name-part-type="species" reg="typhlops">typhlops</tp:taxon-name-part></tp:taxon-name></italic> are capable of light detection, the absence of pigmentation or ommatidial facets indicates that the eyes are incapable of image formation. The enlarged antennules as present in <italic><tp:taxon-name><tp:taxon-name-part taxon-name-part-type="genus" reg="Phasmon">Phasmon</tp:taxon-name-part></tp:taxon-name></italic> gen. nov. are otherwise seen in only a few cavernicolous freshwater crabs such as the gecarcinucids <italic><tp:taxon-name><tp:taxon-name-part taxon-name-part-type="genus" reg="Sundathelphusa">Sundathelphusa</tp:taxon-name-part> <tp:taxon-name-part taxon-name-part-type="species" reg="waray">waray</tp:taxon-name-part></tp:taxon-name></italic> Husana, Naruse &amp; Kase, 2009, and <italic><tp:taxon-name><tp:taxon-name-part taxon-name-part-type="genus" reg="Sundathelphusa">S.</tp:taxon-name-part> <tp:taxon-name-part taxon-name-part-type="species" reg="lobo">lobo</tp:taxon-name-part></tp:taxon-name></italic> Husana, Naruse &amp; Kase, 2009 (<xref ref-type="bibr" rid="B24">Husana et al. 2009</xref>: figs 2B, 5B), and are likely a sensory compensation for the loss of vision (<xref ref-type="bibr" rid="B6">Culver et al. 1995</xref>). Other than these two species, there are other stygomorphic gecarcinucids from Asia, but these can be separated from the new species by obvious family-level characters.</p><p>Sexual dimorphism is evident in our two specimens of <italic><tp:taxon-name><tp:taxon-name-part taxon-name-part-type="genus" reg="Phasmon">P.</tp:taxon-name-part> <tp:taxon-name-part taxon-name-part-type="species" reg="typhlops">typhlops</tp:taxon-name-part></tp:taxon-name></italic>: the smaller male holotype has proportionally longer but stouter legs in comparison to the larger female. The anterior carapace of the larger female is also proportionately wider than the posterior than in the male. Although the differences in leg proportions follow the pattern of sexual dimorphism observed in other potamids (e.g., <xref ref-type="bibr" rid="B18">Huang et al. 2020b</xref>), whether this carapace difference is due to size, sex or general variation remains to be determined.</p><p>Taxonomically, the most striking features of <italic><tp:taxon-name><tp:taxon-name-part taxon-name-part-type="genus" reg="Phasmon">Phasmon</tp:taxon-name-part></tp:taxon-name></italic> gen. nov. are its very wide carapace (<abbrev xmlns:xlink="http://www.w3.org/1999/xlink" xlink:title="carapace width" id="ABBRID0ENYAE" xlink:type="simple">CW</abbrev>/<abbrev xmlns:xlink="http://www.w3.org/1999/xlink" xlink:title="Carapace length" id="ABBRID0ERYAE" xlink:type="simple">CL</abbrev>=1.6; Fig. <xref ref-type="fig" rid="F1">1</xref>) and wide male anterior thoracic sternum (width 2.3× length; Fig. <xref ref-type="fig" rid="F2">2B</xref>). These characters combined immediately separate <italic><tp:taxon-name><tp:taxon-name-part taxon-name-part-type="genus" reg="Phasmon">Phasmon</tp:taxon-name-part></tp:taxon-name></italic> gen. nov. from all other potamid genera. <italic><tp:taxon-name><tp:taxon-name-part taxon-name-part-type="genus" reg="Diyutamon">Diyutamon</tp:taxon-name-part> <tp:taxon-name-part taxon-name-part-type="species" reg="cereum">cereum</tp:taxon-name-part></tp:taxon-name></italic> occurs in Guizhou, which is relatively close to the type locality of <italic><tp:taxon-name><tp:taxon-name-part taxon-name-part-type="genus" reg="Phasmon">P.</tp:taxon-name-part> <tp:taxon-name-part taxon-name-part-type="species" reg="typhlops">typhlops</tp:taxon-name-part></tp:taxon-name></italic> gen. nov. et sp. nov. <italic><tp:taxon-name><tp:taxon-name-part taxon-name-part-type="genus" reg="Phasmon">Phasmon</tp:taxon-name-part> <tp:taxon-name-part taxon-name-part-type="species" reg="typhlops">typhlops</tp:taxon-name-part></tp:taxon-name></italic> gen. n. et sp. n. can be separated from <italic><tp:taxon-name><tp:taxon-name-part taxon-name-part-type="genus" reg="Diyutamon">D.</tp:taxon-name-part> <tp:taxon-name-part taxon-name-part-type="species" reg="cereum">cereum</tp:taxon-name-part></tp:taxon-name></italic> by its proportionally wider carapace (<abbrev xmlns:xlink="http://www.w3.org/1999/xlink" xlink:title="carapace width" id="ABBRID0EQ1AE" xlink:type="simple">CW</abbrev>/<abbrev xmlns:xlink="http://www.w3.org/1999/xlink" xlink:title="Carapace length" id="ABBRID0EU1AE" xlink:type="simple">CL</abbrev>=1.6 vs. 1.3–1.4 in <italic><tp:taxon-name><tp:taxon-name-part taxon-name-part-type="genus" reg="Diyutamon">D.</tp:taxon-name-part> <tp:taxon-name-part taxon-name-part-type="species" reg="cereum">cereum</tp:taxon-name-part></tp:taxon-name></italic>; <xref ref-type="bibr" rid="B22">Huang et al. 2017b</xref>: fig. 2A); granulate anterolateral carapace margins (Fig. <xref ref-type="fig" rid="F1">1</xref>) (vs. spinose in <italic><tp:taxon-name><tp:taxon-name-part taxon-name-part-type="genus" reg="Diyutamon">D.</tp:taxon-name-part> <tp:taxon-name-part taxon-name-part-type="species" reg="cereum">cereum</tp:taxon-name-part></tp:taxon-name></italic>; <xref ref-type="bibr" rid="B22">Huang et al. 2017b</xref>: fig. 2A); proportionally wider male anterior thoracic sternum (width 2.3× length vs. width 1.7× length in <italic><tp:taxon-name><tp:taxon-name-part taxon-name-part-type="genus" reg="Diyutamon">D.</tp:taxon-name-part> <tp:taxon-name-part taxon-name-part-type="species" reg="cereum">cereum</tp:taxon-name-part></tp:taxon-name></italic>; <xref ref-type="bibr" rid="B22">Huang et al. 2017b</xref>: fig. 6C); proportionally wider male pleon (compare Fig. <xref ref-type="fig" rid="F2">2C</xref> with <xref ref-type="bibr" rid="B22">Huang et al. 2017b</xref>: fig. 2C); male thoracic sternite 8 being fully concealed when the pleon is closed (Fig. <xref ref-type="fig" rid="F2">2C</xref>) (vs. partially exposed in <italic><tp:taxon-name><tp:taxon-name-part taxon-name-part-type="genus" reg="Diyutamon">D.</tp:taxon-name-part> <tp:taxon-name-part taxon-name-part-type="species" reg="cereum">cereum</tp:taxon-name-part></tp:taxon-name></italic>; <xref ref-type="bibr" rid="B22">Huang et al. 2017b</xref>: fig. 3E, F); and its relatively shorter and stouter walking legs (Fig. <xref ref-type="fig" rid="F1">1</xref>) (see <xref ref-type="bibr" rid="B22">Huang et al. 2017b</xref>: fig. 2A).</p><p><italic><tp:taxon-name><tp:taxon-name-part taxon-name-part-type="genus" reg="Phasmon">Phasmon</tp:taxon-name-part> <tp:taxon-name-part taxon-name-part-type="species" reg="typhlops">typhlops</tp:taxon-name-part></tp:taxon-name></italic> gen. nov. et sp. nov. is similar to <italic><tp:taxon-name><tp:taxon-name-part taxon-name-part-type="genus" reg="Cerberusa">Cerberusa</tp:taxon-name-part> <tp:taxon-name-part taxon-name-part-type="species" reg="caeca">caeca</tp:taxon-name-part></tp:taxon-name></italic> in general physiognomy and size. However, the new species can immediately be distinguished by its proportionally wider carapace (<abbrev xmlns:xlink="http://www.w3.org/1999/xlink" xlink:title="carapace width" id="ABBRID0EE5AE" xlink:type="simple">CW</abbrev>/<abbrev xmlns:xlink="http://www.w3.org/1999/xlink" xlink:title="Carapace length" id="ABBRID0EI5AE" xlink:type="simple">CL</abbrev>=1.6 vs. 1.3–1.4 in <italic><tp:taxon-name><tp:taxon-name-part taxon-name-part-type="genus" reg="Cerberusa">C.</tp:taxon-name-part> <tp:taxon-name-part taxon-name-part-type="species" reg="caeca">caeca</tp:taxon-name-part></tp:taxon-name></italic>; <xref ref-type="bibr" rid="B13">Holthuis 1979</xref>: pl. 8); almost indiscernible postorbital cristae (Fig. <xref ref-type="fig" rid="F1">1</xref>) (vs. low, indicated by a transverse row of granules in <italic><tp:taxon-name><tp:taxon-name-part taxon-name-part-type="genus" reg="Cerberusa">C.</tp:taxon-name-part> <tp:taxon-name-part taxon-name-part-type="species" reg="caeca">caeca</tp:taxon-name-part></tp:taxon-name></italic>; <xref ref-type="bibr" rid="B13">Holthuis 1979</xref>: fig. 3A); proportionally wider male pleon (compare Fig. <xref ref-type="fig" rid="F2">2C</xref> with <xref ref-type="bibr" rid="B13">Holthuis 1979</xref>: fig. 3C); and its slightly sinuous G1 (Figs <xref ref-type="fig" rid="F3">3C</xref>, <xref ref-type="fig" rid="F4">4A, B</xref>) (vs. strongly bent outwards in <italic><tp:taxon-name><tp:taxon-name-part taxon-name-part-type="genus" reg="Cerberusa">C.</tp:taxon-name-part> <tp:taxon-name-part taxon-name-part-type="species" reg="caeca">caeca</tp:taxon-name-part></tp:taxon-name></italic>; <xref ref-type="bibr" rid="B13">Holthuis 1979</xref>: fig. 3D).</p><p>The G1 characteristics of <italic><tp:taxon-name><tp:taxon-name-part taxon-name-part-type="genus" reg="Phasmon">Phasmon</tp:taxon-name-part></tp:taxon-name></italic> gen. nov. are rather unremarkable and particularly similar to those of <italic><tp:taxon-name><tp:taxon-name-part taxon-name-part-type="genus" reg="Chinapotamon">Chinapotamon</tp:taxon-name-part></tp:taxon-name></italic> and <italic><tp:taxon-name><tp:taxon-name-part taxon-name-part-type="genus" reg="Diyutamon">Diyutamon</tp:taxon-name-part></tp:taxon-name></italic>. <italic><tp:taxon-name><tp:taxon-name-part taxon-name-part-type="genus" reg="Chinapotamon">Chinapotamon</tp:taxon-name-part></tp:taxon-name></italic> is also found in Guangxi and includes two cavernicolous species, <italic><tp:taxon-name><tp:taxon-name-part taxon-name-part-type="genus" reg="Chinapotamon">C.</tp:taxon-name-part> <tp:taxon-name-part taxon-name-part-type="species" reg="dashiwei">dashiwei</tp:taxon-name-part></tp:taxon-name></italic> Ng, 2017 and <italic><tp:taxon-name><tp:taxon-name-part taxon-name-part-type="genus" reg="Chinapotamon">C.</tp:taxon-name-part> <tp:taxon-name-part taxon-name-part-type="species" reg="clarkei">clarkei</tp:taxon-name-part></tp:taxon-name></italic> Ng, 2017, of which the latter displays evidence of stygomorphism in reduced body pigmentation and well-developed, albeit proportionally smaller eyes than epigean congeners (<xref ref-type="bibr" rid="B30">Ng 2017</xref>). <italic><tp:taxon-name><tp:taxon-name-part taxon-name-part-type="genus" reg="Phasmon">Phasmon</tp:taxon-name-part></tp:taxon-name></italic> gen. nov. is readily distinguished from <italic><tp:taxon-name><tp:taxon-name-part taxon-name-part-type="genus" reg="Chinapotamon">Chinapotamon</tp:taxon-name-part></tp:taxon-name></italic> in: the proportionally wider carapace (<abbrev xmlns:xlink="http://www.w3.org/1999/xlink" xlink:title="carapace width" id="ABBRID0EUCAG" xlink:type="simple">CW</abbrev>/<abbrev xmlns:xlink="http://www.w3.org/1999/xlink" xlink:title="Carapace length" id="ABBRID0EYCAG" xlink:type="simple">CL</abbrev>=1.6 vs. 1.3–1.4 in <italic><tp:taxon-name><tp:taxon-name-part taxon-name-part-type="genus" reg="Chinapotamon">Chinapotamon</tp:taxon-name-part></tp:taxon-name></italic>; <xref ref-type="bibr" rid="B30">Ng 2017</xref>: figs 2, 6; <xref ref-type="bibr" rid="B51">Zou et al. 2018</xref>: fig. 2); the frontal margin being continuous with the supraorbital margin, forming an almost straight transverse margin in dorsal view (Fig. <xref ref-type="fig" rid="F1">1</xref>) (vs. supraorbital margin distinctly concave in dorsal view in <italic><tp:taxon-name><tp:taxon-name-part taxon-name-part-type="genus" reg="Chinapotamon">Chinapotamon</tp:taxon-name-part></tp:taxon-name></italic>; <xref ref-type="bibr" rid="B30">Ng 2017</xref>: figs 2, 6; <xref ref-type="bibr" rid="B51">Zou et al. 2018</xref>: fig. 2); the vestigial, unpigmented eyes (Fig. <xref ref-type="fig" rid="F2">2A</xref>) (vs. well-developed, pigmented eyes in <italic><tp:taxon-name><tp:taxon-name-part taxon-name-part-type="genus" reg="Chinapotamon">Chinapotamon</tp:taxon-name-part></tp:taxon-name></italic>; <xref ref-type="bibr" rid="B30">Ng 2017</xref>: fig. 6); the almost indiscernible epigastric cristae and postorbital cristae (Fig. <xref ref-type="fig" rid="F1">1</xref>) (vs. clearly discernible in <italic><tp:taxon-name><tp:taxon-name-part taxon-name-part-type="genus" reg="Chinapotamon">Chinapotamon</tp:taxon-name-part></tp:taxon-name></italic>; <xref ref-type="bibr" rid="B30">Ng 2017</xref>: figs 2, 6; <xref ref-type="bibr" rid="B51">Zou et al. 2018</xref>: fig. 2); the proportionally wider male anterior thoracic sternum (width/length 2.3 vs. 1.6–1.7 in <italic><tp:taxon-name><tp:taxon-name-part taxon-name-part-type="genus" reg="Chinapotamon">Chinapotamon</tp:taxon-name-part></tp:taxon-name></italic>; <xref ref-type="bibr" rid="B30">Ng 2017</xref>: figs 3A, 7A; <xref ref-type="bibr" rid="B51">Zou et al. 2018</xref>: fig. 3A); and the proportionally wider male pleon (compare Fig. <xref ref-type="fig" rid="F2">2C</xref> with <xref ref-type="bibr" rid="B30">Ng 2017</xref>: figs 3B, 7B; <xref ref-type="bibr" rid="B51">Zou et al. 2018</xref>: fig. 3B).</p></tp:treatment-sec><tp:treatment-sec><!--Section generated to contain objects referenced in tp:taxon-treatment.--><fig id="F1" position="float" orientation="portrait"><object-id xmlns:xlink="http://www.w3.org/1999/xlink" content-type="doi" xlink:type="simple">10.3897/zookeys.1008.58854.figure1</object-id><object-id xmlns:xlink="http://www.w3.org/1999/xlink" content-type="arpha" xlink:type="simple">149F570A-8222-52C5-8DDD-B5C50F7CC69E</object-id><label>Figure 1.</label><caption><p><italic><tp:taxon-name><tp:taxon-name-part taxon-name-part-type="genus" reg="Phasmon">Phasmon</tp:taxon-name-part> <tp:taxon-name-part taxon-name-part-type="species" reg="typhlops">typhlops</tp:taxon-name-part></tp:taxon-name></italic> gen. nov. et sp. nov., male holotype (14.4 × 9.0 mm), <abbrev xmlns:xlink="http://www.w3.org/1999/xlink" content-type="institution" xlink:title="Sun Yat-sen Museum of Biology, Sun Yat-sen University, Guangzhou, China" id="ABBRID0E1BAE" xlink:type="simple">SYSBM</abbrev> 001982 (<bold>A</bold>) female paratype (22.1 × 13.7 mm), <named-content xmlns:xlink="http://www.w3.org/1999/xlink" content-type="dwc:institutional_code" xlink:type="simple">AM</named-content> P.105524 (<bold>B</bold>). Dorsal habitus.</p></caption><graphic xmlns:xlink="http://www.w3.org/1999/xlink" xlink:href="zookeys-1008-001-g001.jpg" position="float" orientation="portrait" xlink:type="simple" id="oo_492915.jpg"><uri content-type="original_file" xlink:type="simple">https://binary.pensoft.net/fig/492915</uri></graphic></fig></tp:treatment-sec><ref-list><ref id="B21"><mixed-citation xmlns:xlink="http://www.w3.org/1999/xlink" xlink:type="simple"><person-group><name name-style="western"><surname>Huang</surname><given-names>C</given-names></name><name name-style="western"><surname>Shih</surname><given-names>HT</given-names></name><name name-style="western"><surname>Ahyong</surname><given-names>ST</given-names></name></person-group> (<year>2020c</year>) <article-title>The freshwater crab genus <italic><tp:taxon-name><tp:taxon-name-part taxon-name-part-type="genus">Lacunipotamon</tp:taxon-name-part></tp:taxon-name></italic> Dai, Song, He, Cao, Xu &amp; Zhong, 1975 (<tp:taxon-name><tp:taxon-name-part taxon-name-part-type="order">Decapoda</tp:taxon-name-part></tp:taxon-name>: <tp:taxon-name><tp:taxon-name-part taxon-name-part-type="infraorder">Brachyura</tp:taxon-name-part></tp:taxon-name>: <tp:taxon-name><tp:taxon-name-part taxon-name-part-type="family">Potamidae</tp:taxon-name-part></tp:taxon-name>), with descriptions of two new species from southwestern China.</article-title><source>Crustaceana</source><volume>93</volume>: <fpage>1361</fpage>–<lpage>1379</lpage>.<ext-link xlink:type="simple" ext-link-type="doi" xlink:href="10.1163/15685403-bja10067">https://doi.org/10.1163/15685403-bja10067</ext-link></mixed-citation></ref><ref id="B14"><mixed-citation xmlns:xlink="http://www.w3.org/1999/xlink" xlink:type="simple"><person-group><name name-style="western"><surname>Holthuis</surname><given-names>LB</given-names></name></person-group> (<year>1986</year>) <tp:taxon-name><tp:taxon-name-part taxon-name-part-type="order">Decapoda</tp:taxon-name-part></tp:taxon-name>. In: Botosaneanu, L. (Ed.) Stygofauna Mundi. A Faunistic, Distributional, and Ecological Synthesis of the World Fauna inhabiting Subterranean Waters (including the Marine Interstitial). Brill, Leiden, 589–615.</mixed-citation></ref><ref id="B31"><mixed-citation xmlns:xlink="http://www.w3.org/1999/xlink" xlink:type="simple"><person-group><name name-style="western"><surname>Ng</surname><given-names>PKL</given-names></name><name name-style="western"><surname>Goh</surname><given-names>R</given-names></name></person-group> (<year>1987</year>) <article-title>Cavernicolous freshwater crabs (<tp:taxon-name><tp:taxon-name-part taxon-name-part-type="subphylum">Crustacea</tp:taxon-name-part></tp:taxon-name><tp:taxon-name><tp:taxon-name-part taxon-name-part-type="order">Decapoda</tp:taxon-name-part></tp:taxon-name>, <tp:taxon-name><tp:taxon-name-part taxon-name-part-type="infraorder">Brachyura</tp:taxon-name-part></tp:taxon-name>) from Sabah, Borneo.</article-title><source>Stygologia</source><volume>3</volume>: <fpage>313</fpage>–<lpage>330</lpage>.</mixed-citation></ref><ref id="B24"><mixed-citation xmlns:xlink="http://www.w3.org/1999/xlink" xlink:type="simple"><person-group><name name-style="western"><surname>Husana</surname><given-names>DEM</given-names></name><name name-style="western"><surname>Naruse</surname><given-names>T</given-names></name><name name-style="western"><surname>Kase</surname><given-names>T</given-names></name></person-group> (<year>2009</year>) <article-title>Two new cavernicolous species of the genus <italic><tp:taxon-name><tp:taxon-name-part taxon-name-part-type="genus">Sundathelphusa</tp:taxon-name-part></tp:taxon-name></italic> from western Samar, Philippines (<tp:taxon-name><tp:taxon-name-part taxon-name-part-type="order">Decapoda</tp:taxon-name-part></tp:taxon-name>: <tp:taxon-name><tp:taxon-name-part taxon-name-part-type="infraorder">Brachyura</tp:taxon-name-part></tp:taxon-name>: <tp:taxon-name><tp:taxon-name-part taxon-name-part-type="family">Parathelphusidae</tp:taxon-name-part></tp:taxon-name>).</article-title><source>Journal of Crustacean Biology</source><volume>29</volume>: <fpage>419</fpage>–<lpage>427</lpage>. <ext-link xlink:type="simple" ext-link-type="doi" xlink:href="10.1651/08-3081.1">https://doi.org/10.1651/08-3081.1</ext-link></mixed-citation></ref><ref id="B6"><mixed-citation xmlns:xlink="http://www.w3.org/1999/xlink" xlink:type="simple"><person-group><name name-style="western"><surname>Culver</surname><given-names>DC</given-names></name><name name-style="western"><surname>Kane</surname><given-names>TC</given-names></name><name name-style="western"><surname>Fong</surname><given-names>DW</given-names></name></person-group> (<year>1995</year>) <source>Adaptation and Natural Selection in Caves: the Evolution of <italic><tp:taxon-name><tp:taxon-name-part taxon-name-part-type="genus">Gammarus</tp:taxon-name-part> <tp:taxon-name-part taxon-name-part-type="species">minus</tp:taxon-name-part></tp:taxon-name></italic>.</source><publisher-name>Harvard University Press</publisher-name>, <publisher-loc>Cambridge</publisher-loc>, <size units="page">223 pp</size>.</mixed-citation></ref><ref id="B18"><mixed-citation xmlns:xlink="http://www.w3.org/1999/xlink" xlink:type="simple"><person-group><name name-style="western"><surname>Huang</surname><given-names>C</given-names></name><name name-style="western"><surname>Huang</surname><given-names>SZ</given-names></name><name name-style="western"><surname>Shen</surname><given-names>ZX</given-names></name></person-group> (<year>2020b</year>) <article-title>A new long-legged terrestrial freshwater crab, <italic><tp:taxon-name><tp:taxon-name-part taxon-name-part-type="genus">Calcipotamon</tp:taxon-name-part> <tp:taxon-name-part taxon-name-part-type="species">puglabrum</tp:taxon-name-part></tp:taxon-name></italic> gen. nov. et sp. nov. (<tp:taxon-name><tp:taxon-name-part taxon-name-part-type="subphylum">Crustacea</tp:taxon-name-part></tp:taxon-name>: <tp:taxon-name><tp:taxon-name-part taxon-name-part-type="order">Decapoda</tp:taxon-name-part></tp:taxon-name>: <tp:taxon-name><tp:taxon-name-part taxon-name-part-type="family">Potamidae</tp:taxon-name-part></tp:taxon-name>), from Hainan Island, China.</article-title><source>Zootaxa</source><volume>4766</volume>: <fpage>447</fpage>–<lpage>456</lpage>. <ext-link xlink:type="simple" ext-link-type="doi" xlink:href="10.11646/zootaxa.4766.3.4">https://doi.org/10.11646/zootaxa.4766.3.4</ext-link></mixed-citation></ref><ref id="B22"><mixed-citation xmlns:xlink="http://www.w3.org/1999/xlink" xlink:type="simple"><person-group><name name-style="western"><surname>Huang</surname><given-names>C</given-names></name><name name-style="western"><surname>Shih</surname><given-names>HT</given-names></name><name name-style="western"><surname>Ng</surname><given-names>PKL</given-names></name></person-group> (<year>2017b</year>) <article-title>A new genus and new species of <tp:taxon-name><tp:taxon-name-part taxon-name-part-type="family">Potamidae</tp:taxon-name-part></tp:taxon-name> (<tp:taxon-name><tp:taxon-name-part taxon-name-part-type="subphylum">Crustacea</tp:taxon-name-part></tp:taxon-name>: <tp:taxon-name><tp:taxon-name-part taxon-name-part-type="order">Decapoda</tp:taxon-name-part></tp:taxon-name>: <tp:taxon-name><tp:taxon-name-part taxon-name-part-type="infraorder">Brachyura</tp:taxon-name-part></tp:taxon-name>: <tp:taxon-name><tp:taxon-name-part taxon-name-part-type="superfamily">Potamoidea</tp:taxon-name-part></tp:taxon-name>), the first stygomorphic cave crab known from China and East Asia.</article-title><source>Zootaxa</source><volume>4232</volume>: <fpage>71</fpage>–<lpage>84</lpage>. <ext-link xlink:type="simple" ext-link-type="doi" xlink:href="10.11646/zootaxa.4232.1.5">https://doi.org/10.11646/zootaxa.4232.1.5</ext-link></mixed-citation></ref><ref id="B13"><mixed-citation xmlns:xlink="http://www.w3.org/1999/xlink" xlink:type="simple"><person-group><name name-style="western"><surname>Holthuis</surname><given-names>LB</given-names></name></person-group> (<year>1979</year>) <article-title>Cavernicolous and terrestrial decapod <tp:taxon-name><tp:taxon-name-part taxon-name-part-type="subphylum">Crustacea</tp:taxon-name-part></tp:taxon-name> from northern Sarawak, Borneo.</article-title><source>Zoologische Verhandelingen, Leiden</source><volume>171</volume>: <fpage>1</fpage>–<lpage>47</lpage>.</mixed-citation></ref><ref id="B30"><mixed-citation xmlns:xlink="http://www.w3.org/1999/xlink" xlink:type="simple"><person-group><name name-style="western"><surname>Ng</surname><given-names>PKL</given-names></name></person-group> (<year>2017</year>) <article-title>Descriptions of two new cavernicolous species of <italic><tp:taxon-name><tp:taxon-name-part taxon-name-part-type="genus">Chinapotamon</tp:taxon-name-part></tp:taxon-name></italic> Dai &amp; Naiyanetr, 1994 (<tp:taxon-name><tp:taxon-name-part taxon-name-part-type="subphylum">Crustacea</tp:taxon-name-part></tp:taxon-name>: <tp:taxon-name><tp:taxon-name-part taxon-name-part-type="infraorder">Brachyura</tp:taxon-name-part></tp:taxon-name>: <tp:taxon-name><tp:taxon-name-part taxon-name-part-type="family">Potamidae</tp:taxon-name-part></tp:taxon-name>) from China.</article-title><source>Crustacean Research</source><volume>46</volume>: <fpage>1</fpage>–<lpage>16</lpage>. <ext-link xlink:type="simple" ext-link-type="doi" xlink:href="10.18353/crustacea.46.0_1">https://doi.org/10.18353/crustacea.46.0_1</ext-link></mixed-citation></ref><ref id="B51"><mixed-citation xmlns:xlink="http://www.w3.org/1999/xlink" xlink:type="simple"><person-group><name name-style="western"><surname>Zou</surname><given-names>JX</given-names></name><name name-style="western"><surname>Bai</surname><given-names>J</given-names></name><name name-style="western"><surname>Zhou</surname><given-names>XM</given-names></name></person-group> (<year>2018</year>) A new species of karst-dwelling freshwater crab of the genus <italic><tp:taxon-name><tp:taxon-name-part taxon-name-part-type="genus">Chinapotamon</tp:taxon-name-part></tp:taxon-name></italic> Dai &amp; Naiyanetr, 1994 (<tp:taxon-name><tp:taxon-name-part taxon-name-part-type="subphylum">Crustacea</tp:taxon-name-part></tp:taxon-name>: <tp:taxon-name><tp:taxon-name-part taxon-name-part-type="order">Decapoda</tp:taxon-name-part></tp:taxon-name>: <tp:taxon-name><tp:taxon-name-part taxon-name-part-type="infraorder">Brachyura</tp:taxon-name-part></tp:taxon-name>: <tp:taxon-name><tp:taxon-name-part taxon-name-part-type="family">Potamidae</tp:taxon-name-part></tp:taxon-name>), from Guizhou, southwest China. PeerJ 6: e5947. <ext-link xlink:type="simple" ext-link-type="doi" xlink:href="10.7717/peerj.5947">https://doi.org/10.7717/peerj.5947</ext-link></mixed-citation></ref></ref-list></tp:taxon-treatment>
